# Supplementary material for: Understanding the Role of Macrocycle Size and Amide Linkage in Teixobactin Analogues
Source: Biomolecules. 2026 Jul 1;16(7):970. doi: 10.3390/biom16070970 (PMC13406156; doi:10.3390/biom16070970)
Supplement: Supplementary file 1 [file biomolecules-16-00970-s001.zip]

Archive with 1 entries (1 files):
- biomolecules-4282711-supplementary.pdf
